# Supplementary material for: Exercise facilitates post-stroke recovery through mitigation of neuronal hyperexcitability via interleukin-10 signaling
Source: Nat Commun. 2025 Oct 8;16:8928. doi: 10.1038/s41467-025-62631-y (PMC12508215; doi:10.1038/s41467-025-62631-y)
Supplement: Supplementary file 4 — Source Data [file 41467_2025_62631_MOESM4_ESM.xlsx]

## Sheet: Fig. 1
Fig. 1
1B		1C		1G				1I
				ipsilateral	ipsilateral	contralateral	contralateral
no ex	ex	no ex	ex	no ex	ex	no ex	ex	no ex	ex
0.668011	0.276351	3.01084	2.14187	12	65	6	37	27600	27617
0.672316	0.0549663	2.61689	5.22809	11	75	21	42	26388	29580
0.831649	0.0628571	1.58436	2.47751	18	69	10	50	25483	34685
0.733727	0.314187	5.71733	1.80196	26	31	13	35	21881	36100
0.709191	0.793581	4.09884	3.31947	19	37	9	42	19496	27094
0.635761	0.345358	2.19733	2.12622	17	47	13	41	25649	30093
0.664324	0.690865	4.22684	1.36533	28	14	17	15	12715	32139
	0.29864			46	18	22	7
	0.521707			46	19	20	10
	0.730857			19		15
	0.675098			24		11
				35		19

## Sheet: Fig. 2
Fig. 2
2B		2C		2D		2E		2F		2G		2H
RAG no ex	RAG ex	RAG + CD3	RAG + veh	RAG + veh + ex	RAG + CD3 + ex	RAG + CD4 + ex	RAG + CD8 + ex	RAG + FoxP3+ + ex	RAG + FoxP3- + ex	WT + Iso + ex	WT + anti-VLA4 + ex	RAG + veh + ex	RAG + Treg + ex
0.915464	0.614928	0.37886	0.875298	0.570315	0.543453	0.539625	0.827967	0.254902	0.650273	0.356069	0.756629	38155	38976
0.7096	0.698252	0.593991	0.470226	0.775148	0.352254	-0.017523	0.791605	0.508197	0.522388	0.336381	0.571326	33676	37180
0.311393	0.554105	0.407151	0.426175	0.514842	0.218487	0.368973	0.491211	0.444444	0.72093	0.834113	0.830033	31376	32519
0.628006	0.563372	0.864487	0.656288	0.433932	0.349593	0.296318	0.538647	0.454545	0.505155	0.789918	0.770124	28764	41227
0.329622	0.675837	0.777922	0.71636	0.582328	0.281493	0.408482	0.3145	0.3	0.571429	0.375151	0.754924	27280	39017
	0.928336	0.567804	0.493802	0.537714	0.387952	0.64895	0.590474	0.244444	0.540984	0.319651	0.70986	30610	39325
		0.388889	0.828977	0.873239	0.145631	0.307864	0.377244		0.753846	0.60519	0.818014	31388	32979
		0.380236	0.702428	0.844749	0.198934		0.807061		0.58371			34362	42249
				0.81068	0.843027		0.595506		0.511111			31796	36081
				0.818182	0.298194		0.432231					33253
				0.704485	0.538828		0.2644
				0.92562	0.461422

## Sheet: Fig. 3
Fig. 3
3A
brain					cLN					spleen
no ex	ex	no ex	ex		no ex	ex	no ex	ex		no ex	ex	no ex	ex
Cd45		Cd3			Cd45		Cd3			Cd45		Cd3
10.3	5.96	1.9055	1.50788		97.2	85.9	58.32	56.694		94.2	92.2	25.6224	26.0004
10.6	5.69	2.5546	1.08679		85.1	85.5	53.5279	47.1105		92.9	94.2	24.154	28.731
11.9	8.12	3.1892	1.67272		91.5	94.4	49.227	54.3744		93.4	89.3	25.8718	21.432
5	1.1	2.895	0.4224		96.3	97.1	53.2539	40.5878		88.2	90.3	20.6388	21.1302
6.6	2.1	3.1878	0.7434		90.9	87.4	50.7222	45.6228		88.6	87.5	17.4542	18.1125
2.9	2.1	1.1774	0.7308		97	97.6	53.059	64.8064		92.5	87.5	24.79	19.6
10.8	1.1	3.2832	0.44		98.5	98.4	50.826	54.8088		92.3	89.4	18.46	14.8404
3.4		1.2104	0.44		98.3	99.5	61.0443	60.5955		92.5	83	15.54	13.529
		1.2104			98.2	99.3	51.2604	57.4947		94.7	91.6	16.6672	13.9232
					99.1	99.4	49.8473	64.2124		91.5	96.3	16.104	24.075
					99.3		46.3731			96.8	95.6	20.1344	20.6496
										94.2	95.7	20.1588	20.3841
										95.3	96.2	18.2976	28.379
										96.2	95.3	26.5512	24.6827
										96.6		26.8548
										96.9		25.7754
3B
brain					cLN					spleen
no ex	ex	no ex	ex		no ex	ex	no ex	ex		no ex	ex	no ex	ex
Cd4		Cd8			Cd4		Cd8			Cd4		Cd8
19.305	17.4689	19.305	15.1037		43.8644	43.9902	32.9593	32.0653		43.0503	45.6996	28.007	32.0777
20.0544	9.25532	22.8221	10.2128		46.5615	46.9945	35.1079	33.3054		47.9291	46.0147	26.3044	31.1843
21.7767	31.1218	20.5429	28.0438		48.6931	43.2268	33.6976	31.6423		46.1029	45.456	28.0657	31.8066
16.7018	18.4831	29.1886	22.3596		59.2457	66.2167	24.7461	20.5147		67.3642	62.416	14.0899	16.7596
9.40496	18.2825	3.29173	26.3158		57.5975	57.0937	21.4076	23.4475		61.599	67.6276	18.071	15.59
30.969	27.1503	28.0182	23.2124		64.2461	67.5781	19.3617	16.1977		73.2533	72.7288	11.2064	11.9914
23.7963	12.5887	17.3256	20.0263		67.3582	65.0846	15.8807	17.7744		71.7128	73.4763	11.5929	11.8831
6.55125	11.4956	31.3172	20.0959		53.9285	51.1897	32.4547	29.5203		54.1956	57.108	30.7913	28.5217
17.3524	25.5879	3.14203	27.5853		53.9777	53.5379	32.7783	31.6871		56.6682	54.8578	30.2416	30.4551
	26.0671	25.641	23.7862		53.1985	51.2642	31.5896	32.9599		55.7375	54.8212	30.2325	28.7794
	19.9808		23.2469			53.9419		30.882			55.1243		26.9407
						53.1287		30.8944			59.0179		27.9414
3C
brain					cLN					spleen
no ex	ex	no ex	ex		no ex	ex	no ex	ex		no ex	ex	no ex	ex
Cd25		FoxP3			Cd25		FoxP3			Cd25		FoxP3
5.25	3.82514	4.25	2.86885		14.0232	16.8961	12.0611	13.8937		10.9697	9.08944	8.38375	7.11727
2.48869	4.51306	1.80995	3.32542		12.8233	13.8781	10.9579	12.0418		10.9238	10.7494	8.55827	8.71051
4.24929	11.1111	3.96601	5.36398		12.5454	17.4782	11.0941	14.2472		10.3925	11.3928	8.37396	9.57394
15.4574	29.8901	12.9338	25.0549		16.5094	14.8676	14.878	13.8089		14.6533	11.991	13.8994	11.3833
15.7692	23.1003	15.3846	20.6687		17.2978	23.0215	15.5435	21.1764		11.6045	13.3905	10.8871	12.6591
10.388	23.4848	9.88736	21.9697		15.7046	23.1884	10.4892	21.5942		10.9432	15.5354	10.3179	14.7136
16.0535	32.4427	15.2174	30.916		12.431	14.0502	11.1258	12.7416		16.2051	13.6563	14.5041	12.6831
7.34095	11.4823	6.52529	6.47182		14.5486	16.5471	13.0615	17.2228		6.61728	6.59024	6.35295	6.3179
16.3803	12.3696	13.7457	10.4322		13.4978	24.4649	12.4899	22.6736		6.56535	6.13529	6.23015	5.82706
	21.0474		19.7628		13.3285	14.9409	12.3602	13.7959		8.07047	7.9661	7.44572	7.50894
	21.375		20			21.889		20.225			10.3626		8.56584
	18.5897		17.4679			13.4402		12.2135			9.00805		8.50855
3D
brain							cLN							spleen
no ex	ex	no ex	ex	no ex	ex		no ex	ex	no ex	ex	no ex	ex		no ex	ex	no ex	ex	no ex	ex
Cd69		Cd11a		Cd49d			Cd69		Cd11a		Cd49d			Cd69		Cd11a		Cd49d
3.75	1.22951	55.25	56.7696	20	20.765		10.0388	15.2614	11.136	15.0277	3.07801	2.90644		6.31579	5.03534	8.14753	6.35228	6.47327	4.8675
2.26244	1.42518	48.19	42.1456	18.552	20.4276		9.66154	9.70438	9.15716	8.90899	2.48126	1.73707		6.71229	5.55841	8.15275	7.49082	6.04909	5.63556
1.41643	3.06513	48.7252	8.13187	24.6459	53.2567		8.61637	14.3434	8.68691	13.9886	2.43008	3.77081		5.51764	5.50984	5.71263	6.28935	5.25404	4.85359
51.1041	81.978	7.88644	10.9422	19.8738	40		8.51058	6.86586	10.1819	6.92763	2.615	2.44307		4.50437	3.78756	8.25864	6.54644	6.9347	7.56977
4.23077	76.5957	2.88462	12.1212	2.69231	37.0821		9.73053	12.6216	13.8825	18.7912	2.43409	2.39019		4.0951	5.02032	7.4492	9.36042	7.71628	7.89466
39.7997	84.8485	4.741	6.87023	22.6533	40.9091		8.46732	10.906	10.7776	18.4836	2.52834	2.65495		3.74512	5.80798	6.49063	13.149	7.94897	7.90992
30.2676	87.7863	5.38173	32.7766	23.2441	45.8015		7.05353	7.91363	10.9362	12.0314	1.31655	2.04754		5.12856	4.79152	11.3804	9.62346	7.8885	9.05134
13.3768	14.405	25.7525	28.0179	9.46166	8.35073		6.78598	4.76281	4.74539	5.74268	4.09102	0.746565		3.40754	2.84198	4.61052	3.8252	3.35899	3.30512
26.4605	22.5037	6.68842	26.2846	18.6712	15.9463		6.89101	12.6964	6.56742	9.81594	2.50562	5.3112		2.89219	3.28033	3.5468	4.51046	3.56259	3.53556
	39.4269	31.9588	24.875		31.7194		7.02918	7.53841	8.39188	6.52622	2.10015	1.91627		3.80477	2.98709	6.04844	3.81434	4.21913	2.95599
	23.75		27.0833		25			10.0415		10.1675		6.02904			8.10923		3.85448		5.4956
	29.4872				20.0321			7.44777		9.63402		2.89576			3.92768		5.91713		4.79433
3E
brain							cLN							spleen
no ex	ex	no ex	ex	no ex	ex		no ex	ex	no ex	ex	no ex	ex		no ex	ex	no ex	ex	no ex	ex
FoxP3+		FoxP3-		Cd8			FoxP3+		FoxP3-		Cd8			FoxP3+		FoxP3-		Cd8
39	71.4	41.9	18.5	43.1	33.1		27	15.5	6.38	5.87	4.99	4.6		20.1	17.4	8.6	8.72	5.92	4.98
30.4	47.2	54.4	33	46.7	31.9		23.4	25.2	6.17	4.93	5.21	3.54		15.7	16.2	5.89	6.28	4.77	4.33
45.5	69.3	44.7	28.5	41.7	34.6		20.9	18.7	6.26	4.69	6.34	5.1		18.5	21.9	6.4	7.82	5.96	6.75
48.4	56.9	29.4	31.7	43.2	46.1		17.5	14.3	4.74	4.99	5.82	4.92		18.9	16.4	6.27	6.78	5.94	6.33
53.9	48.7	28.5	32	41.2	35.4		19.8	15.9	5.66	4.48	6.3	3.92		18.2	17.4	6.89	6.53	6.65	5.83
							23.2		6		6.68			19.4		7.81		7.39

## Sheet: Fig. 4
Fig. 4
4A
lesion 14d			thalamus 14d				internal capsule 14d
no ex	ex		no ex	ex	no ex	ex	no ex	ex	no ex	ex
25	28		9	6	0	1	2	5	0	0
28	33		26	3	1	0	8	0	0	1
28	21		5	10	0	1	1	3	0	0
64	25		7	3	1	0	2	3	0	0
	16		10	1	0	0	2	10	0	0
	46			15		0		6		2
	5.99			3		1		4		0
	8			10		0		1		0
lesion 49d			thalamus 49d				internal capsule 49d
no ex	ex		no ex	ex	no ex	ex	no ex	ex	no ex	ex
0	0		5	2	0	2	10	27	0	3
8	2		4	10	1	0	8	12	4	0
24	63		1	3	2	1	2	3	2	2
10	51		3	9	0	1	2	6	0	2
72	4		0	4	0	0	0	1	0	3
3	154		5	5	0	0	2	1	0	0
			1	0	1	0	1	8	0	0
				5		0	1	3	1	1
				25		1		5		2
				14		0		21		2
				4		0		11		0
								3		1

## Sheet: Fig. 5
Fig 5
5C				5D								5E				5F								5G
cortex 14d				thalamus 14d				capsula interna 14d				cortex 14d				thalamus 14d				capsula interna 14d				Cd206
no ex	ex	no ex	ex	no ex	ex	no ex	ex	no ex	ex	no ex	ex	no ex	ex	no ex	ex	no ex	ex	no ex	ex	no ex	ex	no ex	ex	no ex	ex	no ex	ex
280.87	176.25	33.93	18.76	271.44	218.81	15.08	0	113.46	183.39	101.48	150.04	61.26	50.8	21.68	22.87	312.91	147.97	143.26	135.72	150.32	124.42	103.93	55.52	183.71	86.15	223.52	471.53
345.72	223.23	174.36	65.42	291	294.06	0	3.77	159.09	76.97	36.4	65.51	66.6	24.5	23.56	30.01	166.17	312.32	177.19	65.87	122.49	100.16	59.32	81.69	68.03	25.58	188.65	568.17
269.25	218.02	43.31	52.78	214.89	256.36	3.77	0	73.74	98.05	31.65	57.92	39.44	63.09	14.14	28.28	388.31	294.06	135.72	67.86	92.37	171.58	88.92	86.88	17.5	353.03	57.28	351.99
148.66	176.23	15.08	24.62	331.89	159.3	3.77	18.85	149.59	32.11	58.3	16.96	72.17	43.94	25.45	21.29	204.32	95.58	131.95	75.4	159.14	98.47	64.89	94.5	70.79	49.35	217.31	273.05
202.08	201.11	32.99	62.1	377	86.39	0	11.31	65.53	126.53	59.25	52.97	33.75	38.35	61.2	31.1		134.74		75.4	121.46	203.85	56.97	62.4	30.62	70.75	588.53	261.99
	201.38		115.93		110.25		0		157.38		44.44	60.08	36.34	29.22	52.8		265.36		135.72		84.18		61.93	203.2	56.69	213.87	676.57
	168.39		67.72		69.81		0		74.23		42.14		46.12		14.48		243.23		76.94		114.09		77.15		49.04		203.55
	219.6		32.77		373.23		7.54						33.04		23.63		255.74		106.66						210.71		280.75
	155.5		9.43		123.47		7.54						36.07		19.58										104.11		151.57
	202.64		36.11										34.87		25.45												1311.78
			4.71										40.37		32.99												1234.55
cortex 49d				thalamus 49d				capsula interna 49d				cortex 49d				thalamus 49d				capsula interna 49d
no ex	ex	no ex	ex	no ex	ex	no ex	ex	no ex	ex	no ex	ex	no ex	ex	no ex	ex	no ex	ex	no ex	ex	no ex	ex	no ex	ex	Arginase-1
106.34	29.22	83.03	6.6	115.52	136.89	3.66	3.77	132.72	114.41	59.8	55.67	106.34	118.118	83.0256	28.9786	240.66	136.89	113.37	135.72	165.36	114.41	50.74	53.02	42.33	355.78	153.68	31.16
101.08	118.12	59.26	28.98	198.12	269.95	7.54	0	159.82	192.89	150.82	86.61	101.08	158.439	59.26	6.50027	355.89	244.06	113.1	98.02	263.04	249.81	119.97	95.89	23.69	629.26	0	294.27
138.27	158.44	23.93	6.5	157.63	260.74	3.67	0	58.71	85.5	74.76	47.82	138.27	164.158	23.9286	23.4352	143.62	308.77	99.14	124.73	92.8	183.22	65.42	98.03	294.15	742.35	181.97	100.4
124.87	164.16	53.91	23.44	332.35	253.7	3.37	0	62.98	169.44	65.11	132.74	124.87	116.156	53.9076	40.2308	290.4	410.1	64.07	184.73	164.3	203.33	104.17	84.73	88.41	332.32	261.66	64.76
105.28	116.16	75.4	40.23	327.99	58.75	18.85	3.77	143.04	133.21	93.73	58.9	105.28	144	75.4	16.78	260.13	98.95	120.64	109.33	180.04	250.44	126.67	120.37	325.41	431.98		45.53
70.49	144	21.63	16.78	263.9	388.31	0	11.31	96.64	99.33	50.63	65.18	70.49		21.626		437.32	490.1	94.25	105.56	188.05	165.55	146.55	100.28	349.58	327.5		111.2
																								147.6	191.04		200.54
																									194.66		110.01

## Sheet: Fig. 6
Fig. 6
6B			6C			6D			6E			6F
sham	stroke		stroke	stroke + ex		sham	sham + ex		RAG stroke	RAG stroke + ex		RAG stroke + ex	RAG stroke + ex + Tregs
13	11		11	14		13	11		6	17		17	2
4	12		12	4		4	15		21	16		16	9
15	21		21	15		15	19		7	7		7	8
15	15		15	2		15	14		12	10		10	6
9	16		16	15		13	8
11	25		25	5		15	20
15	10		10	9		17	2
10	17		17	18		18	12
31	18		18	11		9	13
	18		18	19		11	10
	30		30	8		15	9
	41		41			10	11
						31	10
						15	10
						18	6
						14	20
							18
							8
							22
							19
							5
							15

## Sheet: Fig. 7
Fig. 7
7B			7C			7D			7F
RAG + scurfy Treg + ex	RAG + ex		RAG + Treg + ex	RAG + IL-10-/--Treg + ex		RAG + Treg + ex	RAG + Il10-/--Treg + ex		RAG + Il10-/--Treg + ex	RAG + Treg + ex
0.549455	0.85		0.555702	0.51		41159	33947		11	9
0.519634	0.37		0.349306	0.77		40446	37581		37	1
0.628796	0.25		0.635591	0.75		37257	38159		72	0
0.845363	0.66		0.164763	0.74		39486	30190		76	15
0.800757	0.33		0.296683	0.58		36357	33263		64	4
0.445366	0.76		0.312319	0.64					0	0
0.709719				0.79					56	1
0.717916									50	29
									19
									41

## Sheet: Suppl. Fig. 1
Suppl. Fig. 1
2I	T cells per slice
3d	3d	4d	4d	7d	7d
	mean per animal		mean per animal		mean per animal
5	2.33	3	3.22	2	3.78
3	3.89	3	1.56	3	2.78
2	2.56	4	1.11	4	2
3		4		4	1.67
4		3		6
0		3		7
0		3		3
4		4		3
0		2		2
1		2		3
5		2		4
4		2		2
2		1		1
5		3		2
2		1		6
4		1		2
8		2		2
4		0		3
3		1		4
0		3		0
2		0		2
0		1		0
3		1		0
2		0		6
4		0		2
7		3		1
2		1		3
				1
				3
				2
				2
				0
				3
				1
				3
				0

## Sheet: Suppl. Fig. 2
Suppl. Fig. 2
A			B
WT + iso + ex	WT + anti-VLA-4 + ex		RAG + ex + veh	RAG + ex + Treg
2.36	0.67		0.58	2.15
1.36	1.57		1.04	4.2
	3.26		2.34	1.47
2			0.73	0.81
2.94	2.97		1.81	1.92
2.39	1.67		2.97	3.72
1.71	2.83		3.64
2.28	0.37		1.81
			1.83
			0.81
			2.17
			1.72
			1.76
			2.13
			0.96
			3.11
			5.13
			1.96

## Sheet: Suppl. Fig. 4
Suppl. Fig. 4
4A				4B			4C			4D
sham + ex	sham + ex + Iso	sham + ex + VLA4		stroke	stroke + ex		stroke contra	RAG stroke contra		RAG sham + Tregs	RAG sham + IL10-/- Tregs
11	11	2		11	14		10	14		14	11
15	11	2		12	4		11	8		6	9
19	3	3		21	15		16	15		9	7
14	15	15		15	2		27	6		9	7
8	2			16	15		22	6		8	8
20	15			25	5		18			16	11
2				10	9		12			7	10
12				17	18		24			13	16
13				18	11		18			6	13
10				18	19		19				13
9				30	8		18				13
11				41			14				19
10
10
6
20
18
8
22
19
5
15

[truncated: 1 more sheets: Suppl. Fig. 5]
